# Supplementary material for: ACE I/D genotype associates with strength in sarcopenic men but not with response to ACE inhibitor therapy in older adults with sarcopenia: Results from the LACE trial
Source: PLoS One. 2023 Oct 20;18(10):e0292402. doi: 10.1371/journal.pone.0292402 (PMC10588903; doi:10.1371/journal.pone.0292402)
Supplement: S1 Table — (XLSX) [file pone.0292402.s002.xlsx]

## Sheet: Sheet1
Objectname	sex	Height (cm)	Weight (kg)	BMI kg/m2)	muscle mass (kg/m2)	perendorpil	Leucine	lower limb muscle at baseline (g)	upper limb muscle at baseline (g)	lower limb fat at baseline (g)	upper limb fat at baseline (g)	limb muscle base	leg muscle change prop	arm muscle change prop	leg fat change prop	arm fat change prop	Grip Strength at baseline (kg)	proportionate grip at 12 months	QMVC at baseline (kg)	QMVC/leg muscle mass (kg/kg)	proportiate MVC at 12 months	SPPB at baseline	SPPB at 12 months	ACE I/D
1	Female	161	66.8	25.77	5.62	0	1	11927	3599	11988	4457	15526	1.02	1.07	0.95	0.95	7.9	1.89	3.7	0.31	1.05	2	6	ID
2	Female	172	77	26.03	5.78	0	1	13462	4954	8505	3487	18416					12.4		9.5	0.71		7		DD
3	Female	156	87.2	35.83	6.64	0	0	11502	3795	12159	4544	15297	1.04	1.05	1.03	1.05	7.9	1.59	11.4	0.99	2.35	10	11	DD
4	Female	163	71	26.72	5.9	0	1	11180	3386	10018	3506	14566					16.8		13.9	1.24		9		DD
5	Female	164	69.9	25.99	5.86	1	1	12023	3815	8077	2995	15838					12		11.5	0.96		9		II
6	Female	153	51.8	22.13	5.15	0	0	8147	2943	6030	1771	11090					14.3		4.8	0.59		6		DD
7	Female	155	52	21.64	5.09	0	0	8889	3088	5268	1794	11977					9.9		11.5	1.29		6		DD
8	Female	155	76.6	31.88	6.3	0	0	11589	3972	12041	4830	15561	0.98	0.93	1	1.02	14.6	1.35	21.4	1.85		7	10	DD
9	Female	150	58.7	26.09	5.37	0	0	9346	2944	9048	2506	12290	0.99	0.95	0.96	0.89	8.7	0.92	10.6	1.13	1.11	9	10	DD
10	Female	144	61.3	29.56	6.03	0	1	10391	3286	8614	3330	13677	1.17	1.06	1.2	1.12	14.9	0.84	9	0.87	0.71	6	8	II
11	Female	163.5	67	25.06	5.69	1	0	11486	3766	9907	2458	15252	0.99	1.04	0.97	0.88	16.6	1.06	12.8	1.11	0.95	4	9	DD
12	Female	172	63	21.3	5.29	0	0	11610	3762	6546	1780	15372	1.04	1.05	1.15	1.26	18.6	1.24	6.6	0.57	3.42	7	9	DD
13	Female	159	58.7	23.22	5.27	0	1	10926	2908	9222	2714	13834	1.03	0.89	1.05	1.1	19	0.93	12.3	1.13	0.63	9	9	ID
14	Female	149	47.2	21.26	4.76	1	1	9254	2923	6031	2227	12177					16.6	0.9	6.7	0.72	0.94	10	5	II
15	Female	157	70.5	28.6	6.12	0	1	11432	3766	11295	4389	15198	0.92	0.88	0.96	0.8	14.7	1.11	15.5	1.36	0.56	9	11	ID
16	Female	161	78	30.09	6.29	0	0	10777	3382	11307	4776	14159	1.1	1.12	0.93	0.88	9.2	1.04	7	0.65	1.49	4	5	DD
17	Female	152	47.6	20.6	4.91	0	0	9522	2685	6741	2159	12207	0.95	1.01	1.09	0.96	18	1.01	16	1.68	1.09	12	12	DD
18	Female	166	74.5	27.04	6	0	1	12438	3828	8396	3826	16266	1.07	1.04	0.94	1.03	13		10	0.8	1.23	8	9	DD
19	Female	161	51.5	19.87	4.65	1	0	10137	3462	5024	2234	13599					12.7		7.1	0.7		6		DD
20	Female	153	59.1	25.25	5.86	1	1	10203	3648	7883	3481	13851	0.92	0.83	1.05	0.95	14.1		15.1	1.48	0.64	10	9	ID
21	Female	157	57.1	23.17	5.5	1	0	9974	3794	8364	3127	13768	1.07	1.1	0.72	0.67	11.4	1.54	2.8	0.28	2.04	9	11	DD
22	Female	156	66.6	27.37	5.68	0	1	10690	3355	10086	2886	14045	1.01	1.08	1.15	1.32	17.4	0.8	11	1.03	1.16	4	8	DD
23	Female	154	58.9	24.84	5.44	1	1	10477	2728	9496	2639	13205					13.9		15.1	1.44		8		DD
24	Female	162	71.1	27.09	5.67	0	0	9006	2957	14167	3143	11963	1.21	1	0.98	0.95	16	0.84	6.5	0.72	1.32	8	5	II
25	Female	167.5	73.4	26.16	5.88	1	1	11196	4354	9918	4624	15550	1.04	1.04	1.06	1.04	14.6	1.39	3	0.27	2.03	7	7	ID
26	Female	171	88.4	30.23	6.12	1	1	15874	3842	13728	3736	19716	1.01	0.96	1.06	1.05	16.8		14.4	0.91	1.39	7	3	ID
27	Female	162	54.7	20.84	5.54	0	0	8789	3388	7222	1237	12177	1.11	1.04	1.13	1.18	18.9	0.86	8.2	0.93	1.27	9	10	II
28	Female	153	64.7	27.64	5.86	1	1	11274	3367	11442	3154	14641					13.6		9.5	0.84		7		ID
29	Female	164	83.4	31.01	6.64	0	1	13445	3954	13360	5060	17399					6		5.8	0.43		6		ID
30	Female	164	52.9	19.67	5.43	1	1	9197	3351	5268	2412	12548					11.3		7	0.76		7		ID
31	Female	151	57.8	25.35	5.88	1	1	8473	2577	7762	2405	11050					9.9		7	0.83		8		II
32	Female	161	53.7	20.72	5.15	0	0	9247	3438	7626	1673	12685	1.01	1	1.01	1.08	17.8	1.11	25.4	2.75	0.78	10	10	ID
33	Female	161	58.2	22.45	5.38	0	1	9795	2917	6108	2947	12712	1.02	1.12	1.04	1.05	13	1.11	9	0.92	2.5	9	11	ID
34	Female	162	66.6	25.38	5.77	1	0	12101	3674	10696	3216	15775	0.9	0.89	0.85	0.69	16.7	0.95	13.5	1.12	1.01	9	9	II
35	Female	146	47.8	22.42	4.95	0	0	9398	2733	7044	1961	12131	0.88	1.04	0.92	0.94	13.1	0.98	5.7	0.61		3	4	ID
36	Female	153	68.5	29.26	6.08	0	0	10585	3929	8343	4997	14514	0.94	1.13	0.96	0.99	9.7	1.25	11.4	1.08	1.29	1	5	ID
37	Female	159	82.9	32.79	6.59	1	1	12092	3981	12933	4410	16073	1.04	1.01	0.94	0.97	16.7	1.05	6.4	0.53	1.83	8	9	ID
38	Female	162	48.5	18.48	4.97	0	0	8776	2915	4635	995	11691	1.05	0.96	1.01	0.97	14.8		7.9	0.9	0.73	4	3	ID
39	Female	150	59.1	26.27	5.79	1	1	8783	2926	12636	1986	11709	1.04	1.07	0.93	0.78	6	2.57				5	2	ID
40	Female	159	56.6	22.39	4.96	0	1	9236	2698	8328	2633	11934					8.7		12.2	1.32		4		ID
41	Female	154	69	29.09	5.91	0	0	10410	2812	15783	4101	13222	1.08	0.99	1.05	0.94	12.7	1.13	8.7	0.84	0.95	10	10	ID
42	Female	157	60	24.34	5.59	1	0	11520	3409	6541	3129	14929	0.92	1.02	1.01	1.05	13.7	0.81	12.2	1.06		12	9	DD
43	Female	153	56.4	24.09	5.62	0	1	9136	3179	8957	3420	12315	1	1.03	0.98	0.86	19.4	0.76	14.4	1.58	0.92	9	8	ID
44	Female	160	71	27.73	5.27	0	1	11143	3596	10185	2476	14739	1.11	1.06	0.99	1.05	10.5	1	4.9	0.44	1.76	2	3	ID
45	Female	156	66.2	27.2	5.67	1	1	11228	3257	11836	2923	14485	1.09	1.08	1.08	1	8.6	1.33	3.1	0.28	1.26	5	4	ID
46	Female	150	54.7	24.31	5.57	1	0	9268	2940	6426	2751	12208					8.6		9.4	1.01		7		II
47	Female	161	81.4	31.4	6.69	0	0	14033	4024	12932	3731	18057					13		14.3	1.02		9		ID
48	Female	156	62.5	25.68	5.64	0	0	10185	2836	8381	2986	13021	1	1.01	1.07	1.03	9.9	1.42	12.4	1.22	0.94	3	6	II
49	Female	150	62	27.56	5.68	0	1	9198	3213	9251	3207	12411	1.03	1	1.01	0.92	11.4	1.49	10.3	1.12	1.81	10	11	ID
50	Female	160	88	34.38	6.44	1	1	11700	4620	17940	6304	16320	0.96	1.24	0.85	1.64	13.8	0.96	8	0.68		3	2	ID
51	Female	156	63.2	25.97	5.7	0	0	11764	2126	11918	2425	13890	0.94	1.11	0.99	1.14	9.5	1.01	16.8	1.43		12	8	ID
52	Female	160	77.5	30.27	6.32	1	0	12656	4038	11715	4276	16694	0.87	0.94	0.94	0.93	12.4	1.06	6.6	0.52	1.42	8	6	II
53	Female	141	50	25.15	5.79	1	1	7773	2618	6310	2315	10391	1.09	1.08	1.11	1.35	12.7	1	4.9	0.63		8	5	ID
54	Female	147	60.6	28.04	5.92	0	0	8989	3078	10628	3828	12067	1	1.01	1.02	1.07	11.1	0.94	9.9	1.1	0.75	7	8	ID
55	Female	151	60	26.31	5.95	1	0	10331	3633	9209	3426	13964	1.05	1.03	1.06	1.06	18.3	0.99	20.2	1.96	0.62	9	9	II
56	Female	158	62.7	25.12	5.52	0	1	12060	3857	8757	2270	15917	1.06	0.91	0.94	0.96	17.9	1.04	3.8	0.32	1.66	5	3	II
57	Female	158	65.3	26.16	5.99	0	0	12628	4091	9528	3543	16719	1.47	1.02	1.08	1.01	14.9	1.03	16.6	1.31	0.77	11	10	II
58	Female	149	62.6	28.2	11.7	1	1	8336	2925	10806	3429	11261	0.91	0.98	0.87	0.9	19.9	0.89	5.5	0.66	1.98	7	8	ID
59	Female	152	41.1	17.79	5	1	0	10152	3095	2730	530	13247					10.5					5		DD
60	Female	154	70.8	29.85	5.86	0	0	11819	3035	13998	4506	14854	0.94	1.07	0.86	0.75	16.7	1.08	11.4	0.96	0.89	8	9	II
61	Female	153	77	32.89	6.6	0	0	11392	3778	16974	4389	15170	1.14	1.15	1	1.12	10.3	0.84	6.9	0.61	0.99	6	6	ID
62	Female	162	63.2	24.08	5.52	1	1	10447	2990	12582	2884	13437	1	1	0.97	0.93	14.9	0.85	12.2	1.17	1.18	6	7	II
63	Female	152	52	22.51	5.06	1	0	8630	2710	7846	3188	11340					14.4		9	1.04		5		ID
64	Female	168	85.3	30.22	6.67	1	1	11081	3732	12390	5825	14813	1.02	0.93	1.01	0.97	17.1	1.19	6.2	0.56	1.66	6	5	DD
65	Female	159	55.3	21.87	5.57	1	1	11724	3796	5425	2447	15520	1.04	1.05	0.96	0.69	17	0.89	10.2	0.87	0.99	6	7	DD
66	Female	159	75.8	29.98	6.25	1	0	14966	3878	12311	3378	18844	1.1	1.18	1.34	1.21	15.4	1.1	22	1.47	0.87	9	8	ID
67	Female	153	62.4	26.66	6.09	1	1	10542	2934	9021	2739	13476					20.6		9	0.85		6		DD
68	Female	155	60	24.97	5.67	1	0	10066	3420	7427	3526	13486					10		5.5	0.55		2		ID
69	Female	153	62.3	26.61	5.97	1	1	10454	3140	9785	2695	13594					10.1		16.7	1.6		6		ID
70	Female	147	43	19.9	5.2	1	0	7098	1767	7302	2562	8865					12.6					6		ID
71	Female	163	70.8	26.65	5.82	1	1	10609	3770	12072	3587	14379	1.03	0.97	0.9	0.9	17.9	0.86	22.4	2.11		9	11	ID
72	Female	165	77	28.28	5.97	1	0	11681	4242	11357	4228	15923					19.4		13	1.11		4	0	ID
73	Male	167	84.1	30.16	7.95	0	1	15209	6188	8437	3624	21397					23.8		13.3	0.87		7	0	DD
74	Male	174	86	28.41	6.84	1	0	16831	6208	7780	2634	23039					20.4					6		DD
75	Male	176	58.9	19.01	6.03	0	0	12225	5028	4471	1024	17253	1.06	1.03	0.98	0.96	19.3	0.77	14.6	1.19	0.81	7	8	ID
76	Male	168	66.8	23.67	6.72	0	1	13528	5195	5553	2685	18723	0.99	0.97	0.92	1.04	27.8	1.07	43.1	3.19	0.27	7	9	ID
77	Male	166	78.3	28.41	7.62	1	1	15643	5208	6404	2391	20851					14.6		33.4	2.14		5		DD
78	Male	156	77.2	31.72	7.4	0	1	14691	5105	6173	2605	19796	0.94	0.99	1.01	0.97	20	0.96	24.1	1.64	1.18	10	7	ID
79	Male	174	68.5	22.63	6.03	1	1	16943	5234	4912	1421	22177	0.99	1.01	0.88	0.76	23.6		14.4	0.85	0.73	1	3	DD
80	Male	179	137.2	42.82	8.54	0	0	23222	6288	26334	6311	29510	0.95	0.77	1.01	0.66	16.9	1.3				6	9	ID
81	Male	183	90.2	26.93	6.3	0	0	15347	5894	9103	2990	21241	0.99	1	0.94	0.9	23.2	0.94	15.9	1.04	1.1	4	1	DD
82	Male	170	89.9	31.11	7.29	0	1	16567	4834	8715	3913	21401	1.01	1.05	1.04	1.07	25.9	0.97	10.5	0.63	1.22	7	9	DD
83	Male	182	99.6	30.07	7.05	1	0	18593	7024	9872	3290	25617	0.98	1.01	1.01	1.17	20.1	0.93	8.5	0.46	1.09	6	4	DD
84	Male	165	60	22.04	6.46	0	0	14100	5149	3694	1290	19249	0.98	1.06	1.34	1.89	22	1.33	19.9	1.41	1.57	8	9	DD
85	Male	165	68.4	25.12	7.51	0	0	15192	5644	4956	1234	20836	1	1	0.98	0.94	31.3	0.8	17.7	1.17	1.01	7	6	DD
86	Male	167	69	24.74	6.79	1	0	14810	5086	5280	1918	19896	0.97	0.98	1.01	0.97	25.5	0.77	7.4	0.5	2.11	10	10	DD
87	Male	169	91.2	31.93	7.9	0	1	16936	7159	7806	3517	24095	1	1	1.04	0.99	28.7	1	18.8	1.11	0.95	9	10	II
88	Male	169	66.9	23.42	6.33	1	0	15128	5498	4918	1676	20626	0.96	0.99	0.84	0.82	23.8	1.03	11.8	0.78		10	9	DD
89	Male	171	74.9	25.61	7.17	0	1										25		15.4			5	8	ID
90	Male	173	80.2	26.8	7.04	0	0	13095	5193	10046	2886	18288	0.99	0.95	1.02	1.04	29.4		9.9	0.76	1.11	6	9	ID
91	Male	166	77	27.94	7.08	0	1	11835	5775	6259	2836	17610					13					6		ID
92	Male	178	85.9	27.11	7.48	0	0	17198	6271	5885	2053	23469	0.85	1.01	0.87	1	29.6	1.04	12.4	0.72	1.11	8	7	DD
93	Male	167	82	29.4	7.61	0	1	14752	5658	6480	2998	20410	0.97	0.97	0.98	0.92	22.5	0.71	15.8	1.07	0.77	6	8	DD
94	Male	166	66.3	24.06	6.82	0	1	13078	4989	4993	2266	18067	1.03	0.92	0.99	1.05	9.9	1.26	3.7	0.28		5	5	ID
95	Male	169	74	25.91	7.86	1	1	14559	4904	4584	2260	19463	1.01	1.14	0.98	1.04	20	1.33	6.2	0.43	1.68	9	11	DD
96	Male	179	101	31.52	8.25	0	0	19795	8454	12420	4377	28249	0.89	0.93	1.06	0.98	24.1	0.95	16.9	0.85	0.7	5	8	ID
97	Male	173	78.6	26.26	6.48	1	0	15657	6494	6196	2517	22151	0.98	1	1.13	1.11	23.6	0.9				8	3	DD
98	Male	173	97	32.41	7.43	1	0	15287	6628	10878	4888	21915	1.01	0.93	1	0.96	21.3	0.98	22.5	1.47	0.56	10	10	DD
99	Male	180	81.5	25.15	6.31	0	0	15909	6437	8909	3271	22346					25.1		20.6	1.29		9		II
100	Male	167	90.9	32.59	7.8	1	1	15944	5941	8964	3221	21885	0.96	0.95	0.93	0.94	20.4	0.92	12.1	0.76	1.24	8	10	DD
101	Male	164	80.8	30.04	8.05	0	0	15574	5992	7215	2977	21566	1.02	1.04	0.92	0.88	24.9	0.97	29.8	1.91	1.09	9	9	ID
102	Male	164	76	28.26	7.2	0	1	13472	6020	6375	2340	19492					22.7		19.3	1.43		5		ID
103	Male	159	43.6	17.25	5.46	1	1	9782	3739	2232	782	13521					14		10.3	1.05		8		II
104	Male	162	73.6	28.04	7.83	0	0	13809	4937	6300	2390	18746	1.04	0.98	1.04	1.07	18.9	0.82	11.1	0.8	0.96	5	7	ID
105	Male	175	87.5	28.57	7.38	0	0	18208	6556	5119	2006	24764	0.98	0.98	0.95	0.97	27	1.32	7.6	0.42	1.87	9	9	DD
106	Male	173	92.8	31.01	7.16	1	1	15468	5842	8849	3132	21310	0.97	0.98	1.12	0.94	6.8	0.85	18	1.16	1.02	4	5	ID
107	Male	178	85.3	26.92	7.4	1	0	19078	5838	6139	2881	24916					18.6		21.4	1.12		9		ID
108	Male	172	70.2	23.73	6.29	1	0	11558	5638	6540	2529	17196					15.5	1.05	14.5	1.25		2	0	ID
109	Male	177	95.6	30.51	7.5	1	1	18056	7476	6452	3033	25532					24.6		13.2	0.73		9		DD
110	Male	171	90.8	31.05	8.2	1	1	20119	7310	7083	2644	27429	1.01	0.96	0.93	0.79	22.8	1.25	9.5	0.47	1.23	9	8	DD
111	Male	168	77.5	27.46	7.9	1	1	16344	6466	3418	1522	22810	1.05	1.02	1.29	1.63	31.4	0.78	21.6	1.32	1.37	8	8	ID
112	Male	172	80.2	27.11	6.91	1	1	15083	6074	7246	3739	21157	0.99	1.04	1.03	1.03	17.1	0.97	7.9	0.52	2	7	9	II
113	Male	174	85.8	28.34	7.15	1	0	18526	6182	6938	2660	24708	0.97	1.07	0.94	0.97	24.6	1.1	23.2	1.25	1.19	8	9	II
114	Male	178	69.3	21.87	6.45	1	0	14898	5154	5413	1578	20052					20.1		19.9	1.34		4		ID
115	Male	173	96.8	32.34	7.38	0	1	18464	8756	7182	3170	27220	1.02	1.02	1.05	1.12	32.3	0.9	24.1	1.31	1.38	4	6	ID
116	Male	166	78.4	28.45	6.9	0	0	16273	5029	6621	2589	21302	1	1.01	0.88	0.91	14.6	1.23	12.6	0.77		5	4	DD
117	Male	177	79.5	25.38	7.21	0	1	17662	6744	5104	2226	24406					14.1		26.5	1.5		8		ID
118	Male	164	71	26.4	7.51	1	1	13903	5116	5178	2056	19019	0.9	1.01	0.82	0.95	23.5	1	21.2	1.52	1.17	7	9	ID
119	Male	166	74.9	27.18	7.45	1	0	14439	4827	5851	2505	19266	0.95	0.96	0.84	0.81	26.5	0.96	21.4	1.48	1.2	9	9	DD
120	Male	170	73.5	25.43	7.05	0	1	17451	6685	5253	1572	24136	0.93	0.98	0.99	1.02	21	1.24	18.2	1.04	0.67	8	8	ID
121	Male	183	84	25.08	6.8	1	1	16724	6532	6034	2716	23256	1.03	1.07	1.17	1.43	27.3	1.17	21.8	1.3	0.75	12	10	ID
122	Male	176	79	25.5	7.02	1	1	17636	5488	5531	1700	23124	0.95	1.01	0.9	1.07	23.6	1.07	25	1.42	0.93	10	10	ID
123	Male	185	85.5	24.98	6.75	1	0	15399	6696	7449	2994	22095	0.99	0.96	1.01	0.96	23.6	0.93	5.5	0.36	1.22	4	4	ID
124	Male	175	96	31.35	8.61	1	1	18501	5132	11383	3460	23633	0.9	1.04	1.01	1.18	21.1		16	0.86	0.81	9	9	ID
125	Male	176	95	30.67	7.54	1	0	15956	6514	12867	3374	22470	1.09	1.12	0.95	1.38	29.9	1.04	13.8	0.86	1.14	9	9	II
126	Male	172	102.2	34.55	8.01	0	0	17303	6642	10154	5890	23945	0.92	0.97	1.02	0.91	22.9	0.93	8.9	0.51	1.63	8	8	ID
127	Male	184	102	30.13	7.79	0	1	21839	7544	9582	2596	29383	0.9	1.05	0.84	1.16	25.6	1.07	15.2	0.7	1.22	9	8	ID
128	Male	180	84.2	25.99	7.16	1	0	14696	5923	14453	3693	20619	1.05	1.04	1.01	0.99	22.4	0.91	18	1.22	0.73	2	3	ID
129	Male	163	72.3	27.21	7.23	1	0	13320	4633	7164	2971	17953	1.02	1.03	0.94	0.82	30.7	1.07	15.6	1.17	1.11	5	8	ID
130	Male	165	73.4	26.96	7.69	0	1	13195	4277	7282	2441	17472					17.9		15.2	1.15		8		DD
